# Supplementary material for: In Vitro Anticancer Activity and Oxidative Stress Biomarkers Status Determined by Usnea barbata (L.) F.H. Wigg. Dry Extracts
Source: Antioxidants (Basel). 2021 Jul 20;10(7):1141. doi: 10.3390/antiox10071141 (PMC8301184; doi:10.3390/antiox10071141)
Supplement: Supplementary file 1 [file antioxidants-10-01141-s001.zip]

Archive with 7 entries (7 files):
- Figure S1.tiff
- Figure S2.tif
- Figure S3.tif
- Figure S4.tif
- Figure S5.tif
- Figure S6.tif
- Figure S7.tif
